# Supplementary material for: The Meeting materials from the 4th Annual Meeting of the International Society for the Prevention of Tobacco Induced Diseases
Source: Tob Induc Dis. 2005 Dec 15;3(1):42. doi: 10.1186/1617-9625-3-1-42 (PMC2680241; doi:10.1186/1617-9625-3-1-42)
Supplement: Additional file 1 [file 1617-9625-3-1-42-S1.zip]

Archive with 48 entries (48 files):
- Ethnic Differences in Nicotine Metabolism in New Zealand-PP 4.pps
- Expression of alpha7-nicotinic acetylcholine receptor in surfactant producing fetal lung type II cells and fibroblasts-PP 8.pps
- Functional characterization of Syrian hamsters-PP 9.pps
- Health Care Workers' willingness to participate in and pay for smoking cessation services-PP 18.pps
- Identification of molecular alterations in periodontal tissues using infrared micro-spectroscopy-PP 7.pps
- Importance of Smoking Cessation in Cancer Patients-PP 32.pps
- Industry Promoted Child Development-PP 39.pps
- Is smoking the principal risk factor for urinary bladder cancer-PP 33.pps
- Mitogen Activated Protein (MAP) Kinase Signaling by Nicotine in Primary and Pancreatic Tumor Cells-PP 6.pps
- Policy & the Culture of Smoking-PP 44.pps
- Pre-Quitting NRT-PP 21.pps
- Project EX - Four trials so far-PP 16.pps
- Research Perspectives in the Nurse Practitioner's role in Smoking Cessation Therapy-PP 19.pps
- Secondhand Smoke Exposure from Friends and Restaurants & Respiratory Symptoms in Never Smoking Adolescents-PP 14.pps
- Smoking and Cancer-PP 31.pps
- Smoking and Cardiovascular Disease-PP 23.pps
- Smoking and COPD-PP 24.pps
- Smoking and Infection-PP 29.pps
- Smoking and Mortality of the Elderly in the West and the East -PP 10.pps
- Smoking and Oral Cancer-PP 34.pps
- Smoking and Periodontal Diseases-PP 30.pps
- Smoking and Pregnancy-PP 28.pps
- Smoking Cessation and the lung-PP 26.pps
- Smoking Cessation in the Pre-surgical Clinic-PP 20.pps
- Smoking effect modification on all-cause and vascular mortality associated with the metabolic syndrome-PP 27.pps
- Smoking habits, Knowledge and Attitudes among the Hospital Staff in Tunisia-PP 17.pps
- Social change after the Health Promotion Law and the FCTC in Japan-PP 47.pps
- Social Marketing for Smoking Cessation-PP 35.pps
- Sustaining Anti-Tobacco Cultures-PP 41.pps
- The effects of nicotine and cotinine on the metabolism of surfactant producing fetal rat lung type II alveolar cells-PP 5.pps
- The impact of the Health Promotion Law in Japan on the Net work of Public Health Centers-PP 46.pps
- The true cost of tobacco usage in the USA-PP 38.pps
- Tobacco Cessation - PP 12.pps
- Tobacco Cessation Efforts in Women - PP 11.pps
- Tobacco Control-2005 Opportunities and Obstacles - PP 48.pps
- Tobacco Control Research in Greece and the necessity for Future Intervention-PP 42.ppt
- Tobacco Prevention and Immigrant Groups - PP 13.pps
- Tobacco Smoking and Vascular Diseases-PP 2.pps
- Treating Tobacco Use and Dependence-PP 36.pps
- Women and Smoking-PP 25.pps
- Acupuncture in smoking cessation-PP 22.pps
- Application of Behavioural Ecological Model to Study Cultural Influences on Disparities in Clinician Anti-Tobacco Counseling-PP 40.pps
- Building a model of the costs of Tobacco-PP 37.pps
- Challenges in Making Use of Genetics Research to Improve Smoking Treatment-PP 43.pps
- Challenges of Preventing ETS in the Workplace in Taiwan-PP 45.pps
- Cigarette Smoking and Endothelial Cell Injuries II-PP 3.pps
- Cigarette smoking and innate maturity-PP 1.pps
- Empowering Youth in Tobacco Control Efforts in Malaysia-PP 15.pps
